# Supplementary material for: Juvenile Resilience and Adult Longevity Explain Residual Populations of the Andean Wax Palm Ceroxylon quindiuense after Deforestation
Source: PLoS One. 2013 Oct 23;8(10):e74139. doi: 10.1371/journal.pone.0074139 (PMC3806763; doi:10.1371/journal.pone.0074139)
Supplement: Dataset S1 — Demography of Ceroxylon quindiuense in plots at Roncevalles (Colombia) and Ocol (Peru). (XLSX) [file pone.0074139.s001.xlsx]

## Sheet: Appendix
Number	Age Classes												Diameter classes
	S	J1	J2	J3	A	Total N	N(J3+A)	Females	Males	A Cq/hect	N(trees)	Area tr/hect	10-20	20-30	30-40	40-50	50-60	>60	Distance	Altitude (m)	Slope(º)	BA Cx/total
FR1	187	8	1	0	1	197	1	1	0	2.9094	47	1443.52	24	17	3	1	0	2		2849	17.6667	0.201143
FR2	27	4	2	3	0	36	3	0	0	22.3378	36	1121.79	18	11	3	1	2	1	75.0067	2876	25	1.95238
FR3	1	0	9	6	1	17	7	0	1	193.495	29	1134.11	6	10	8	2	2	1	52.4786	2900	8	14.5747
FR4	18	1	1	1	1	22	2	0	1	13.8726	33	1837.07	9	11	5	3	3	2	49.0408	2871	25	0.749489
FR5	1	0	4	2	5	12	7	2	3	161.585	40	1847.97	11	14	9	3	2	1	87	2899	26.3333	8.04081
FR6	10	0	3	12	4	29	16	2	2	557.778	25	876.951	10	3	4	5	2	1	48.6621	2893	26.3333	38.8769
FR7	2	0	1	3	2	8	5	2	0	65.4662	35	1056.61	17	10	3	2	3	0	278.649	2910	34.5	5.83437
FR8	46	15	1	1	2	65	3	2	0	30.586	37	565.132	27	6	4	0	0	0	84.7231	2925	29	5.1343
FR9	28	0	0	1	1	30	2	1	0	10.7134	40	1243.03	11	14	9	3	2	1	7.2111	2948	6.66667	0.854509
FR10	22	2	2	2	1	29	3	1	0	49.9604	29	1387.26	4	11	9	1	2	2	94.1541	2931	22.5	3.47618
FR11	6	0	5	11	2	24	13	1	1	556.113	16	352.62	5	4	1	5	0	1	106.005	2915	2.5	61.1966
FR12	436	45	13	3	2	499	5	1	1	53.6148	25	441.01	11	10	2	2	0	0	643.734	2532	23.5	10.8395
FR13	729	15	4	4	8	760	12	3	5	361.416	20	480.985	7	6	3	1	1	2	1081.29	2623	25	42.9031
FR14	450	27	2	2	0	481	2	0	0	23.5541	20	356.605	9	5	2	3	1	0	72.5672	2631	17.75	6.19587
FR15	451	179	0	0	3	633	3	1	2	25.9397	21	520.118	8	7	2	2	1	1	93.145	2640	13.5	4.75036
FR16	1491	15	8	2	3	1519	5	2	1	101.472	14	285.193	4	4	2	3	0	1	13.4164	2664	16	26.2429
FR17	1297	24	1	2	5	1329	7	1	4	111.366	20	346.29	5	9	2	4	0	0	300.648	2670	17	24.334
FR18	503	46	0	2	1	552	3	0	1	25.5104	33	796.178	15	10	4	2	1	1	86.093	2665	13.5	3.10462
FR19	611	6	0	2	1	620	3	0	1	27.9906	19	455.647	4	7	5	2	0	1	77.0584	2673	18	5.78753
FR20	28	14	1	0	1	44	1	1	0	1.50657	27	929.522	8	5	10	2	1	1	254.118	2762	27.3333	0.161818
FR21	9	11	0	1	0	21	1	0	0	1.95084	36	1351.24	11	10	10	3	1	1	2829.36	2747	25.5	0.144166
FR22	113	25	0	0	1	139	1	1	0	2.96258	33	1159.43	11	13	4	2	1	2	1441.46	2845	19.3333	0.254869
FR23	29	1	0	0	1	31	1	0	1	3.06051	19	1190.38	3	6	3	0	0	4	122.066	2790	26	0.256444
FR24	31	9	0	1	0	41	1	0	0	2.63236	12	481.604	2	3	3	0	0	4	82.7345	2782	23.3333	0.543611
FR25	21	17	0	1	0	39	1	0	0	9.72154	12	334.835	1	2	3	4	1	1	162.754	2830	29.5	2.82147
FR26	21	14	1	0	1	37	1	1	0	1.18014	17	444.87	1	7	4	4	1	0	118.849	2803	30	0.264575
FR27	199	91	0	0	2	292	2	2	0	5.48487	34	958.128	16	12	3	2	0	1	3562.56	2699	26	0.569199
FR28	111	7	1	0	1	120	1	1	0	2.23646	35	2097.88	4	20	2	5	2	2	2390.51	2765	21.1667	0.106492
FR29	130	12	1	0	1	144	1	0	1	2.91421	35	676.085	16	15	4	0	0	0	81.7435	2770	17	0.429192
FR30	104	33	2	0	1	140	1	0	1	5.55115	31	561.783	16	12	2	0	1	0	60.0333	2754	25	0.978462
FR31	33	8	2	0	1	44	1	1	0	2.32166	18	654.253	3	5	6	1	0	3	18.868	2775	34.6667	0.353601
FR32	7	0	6	3	1	17	4	1	0	45.669	34	1420.03	15	9	5	2	0	3	1811.88	2693	24.3333	3.11585
FR33	8	7	1	1	0	17	1	0	0	2.7715	24	841.389	7	9	4	2	0	2	0	2703	19	0.328314
FR34	41	19	4	1	6	71	7	2	4	100.904	21	452.34	9	3	7	0	1	1	1063.07	2780	33	18.2387
FR35	8	3	5	4	1	21	5	0	1	66.1529	19	494.696	6	8	3	0	0	2	78.3901	2769	33	11.7951
FR36	189	2	11	6	4	212	10	3	1	273.871	10	132.698	1	5	2	1	0	1	111.319	2752	26	67.3616
FR37	77	13	11	6	3	110	9	1	2	187.861	12	89.3511	5	5	2	0	0	0	12.6491	2676	35.6667	67.7679
FR38	22	6	6	0	2	36	2	2	1	22.4713	26	652.45	11	11	3	0	0	1	472.839	2646	43	3.32947
FR39	12	10	1	0	0	23	0	0	0	1.99045	32	1454.8	11	10	5	1	3	2	2243.26	2934	27.8333	0.136632
FR40	26	20	0	1	0	47	1	0	0	3.57404	20	585.435	4	11	3	0	0	2	976.513	2823	28.6667	0.60679
PR1	0	0	0	0	0	0	0	0	0	0	2	2.84241	1	1	0	0	0	0		2664	19.5	0
PR2	0	0	0	0	3	3	3	1	2	33.7866	0	0	0	0	0	0	0	0	670.642	2810	19.3333	100
PR3	47	0	0	0	2	49	2	2	0	16.7396	1	0.334594	1	0	0	0	0	0	541.092	2789	26.3333	98.0404
PR4	23	0	0	0	3	26	3	2	1	32.0066	0	0	0	0	0	0	0	0	219.018	2701	18.6667	100
PR5	12	0	0	0	2	14	2	1	1	17.3219	3	11.9477	1	1	1	0	0	0	165.082	2668	19	59.1806
PR6	0	0	0	0	0	0	0	0	0	0	2	0	0	0	0	0	0	0	1208.41	2655	8	#DIV/0!
PR7	0	0	0	0	1	1	1	1	0	4.07026	2	0.840963	2	0	0	0	0	0	120.033	2655	18.3333	82.8767
PR8	0	0	0	0	2	2	2	0	2	14.4031	0	0	0	0	0	0	0	0	1063.01	2767	23.5	100
PR9	0	0	0	0	1	1	1	0	1	2.17362	0	0	0	0	0	0	0	0	92.0978	2759	14.5	100
PR10	0	0	0	0	2	2	2	0	2	15.0527	0	0	0	0	0	0	0	0	96.2133	2750	17.3333	100
PR11	0	0	0	0	0	0	0	0	0	0	0	0	0	0	0	0	0	0	132.439	2730	6	#DIV/0!
PR12	40	0	0	0	2	42	2	1	1	22.9419	0	0	0	0	0	0	0	0	3531.43	2631	16.5	100
PR13	125	0	0	0	4	129	4	2	2	65.2381	1	1.1346	0	1	0	0	0	0	361.566	2662	29.5	98.2906
PR14	59	0	0	0	4	63	4	3	1	61.3107	0	0	0	0	0	0	0	0	69.2026	2660	21.3333	100
PR15	117	0	0	0	7	124	7	6	1	179.071	4	14.5104	3	0	1	0	0	0	114.237	2646	8.5	92.5043
PR16	16	0	0	0	1	17	1	1	0	2.40844	0	0	0	0	0	0	0	0	3	2580	19.75	100
PR17	47	0	0	0	2	49	2	2	0	17.4395	1	1.18014	0	1	0	0	0	0	3373.89	2705	29.5	93.6619
PR18	9	0	0	0	3	12	3	1	2	40.7556	0	0	0	0	0	0	0	0	179.981	2761	28.25	100
PR19	0	0	0	0	1	1	1	0	1	2.91421	0	0	0	0	0	0	0	0	113.534	2771	19.5	100
PR20	16	0	0	0	2	18	2	1	1	13.0446	0	0	0	0	0	0	0	0	94.5145	2748	29.3333	100
FO1	201	34	3	0	3	241	3	1	2	20.9594	28	899.202	16	8	2	2	0	0		2291	18	2.2778
FO2	201	3	0	2	8	214	10	3	5	280.211	30	1710.95	20	7	2	0	0	1	160.016	2331	4.66667	14.0728
FO3	99	8	0	1	4	112	5	2	2	82.039	27	997.33	19	4	3	0	1	0	76.4199	2334	9.33333	7.60065
FO4	138	16	1	1	5	161	6	4	1	102.612	33	1942.19	21	7	2	0	0	3	57.0789	2349	4	5.0182
FO5	68	11	12	3	6	100	9	3	3	118.75	29	1867.46	18	5	4	1	0	1	533.922	2309	28.1667	5.97874
FO6	221	25	4	6	4	260	10	2	2	230.021	21	1102.88	13	6	1	1	0	0	55.0818	2303	11	17.2572
FO7	307	13	2	0	6	328	6	4	2	101.33	23	1482.17	6	10	1	5	0	1	73.7564	2292	13.1667	6.39914
FO8	117	0	2	1	6	126	7	2	4	109.587	27	1190.26	18	6	0	2	1	0	100.896	2305	4.66667	8.43072
FO9	209	12	8	3	3	235	6	2	1	96.0052	25	1040.09	15	7	3	0	0	0	94.578	2311	12	8.45042
FO10	184	2	7	3	3	199	6	2	1	112.71	25	976.945	15	8	2	0	0	0	53.9073	2315	13	10.3437
FO11	123	5	0	1	6	135	7	5	1	88.0225	21	874.837	11	5	5	0	0	0	412.429	2306	12	9.14178
FO12	146	2	1	2	3	154	5	3	0	83.7086	27	869.007	18	6	1	2	0	0	42.2966	2320	11.6667	8.78632
FO13	229	10	1	3	3	246	6	2	1	119.551	32	1667.35	20	8	1	0	2	1	54.4059	2335	19.1667	6.69041
FO14	84	0	0	1	6	91	7	4	2	97.5318	32	1151.17	24	6	0	2	0	0	32.573	2326	24	7.81063
FO15	35	14	12	2	5	68	7	3	2	115.574	26	1607.43	14	7	2	0	0	3	1467.38	2364	26.3333	6.70771
FO16	46	1	5	4	3	59	7	3	0	118.781	37	1991.61	23	7	5	2	0	0	57.7235	2417	21.6667	5.6284
FO17	28	19	31	4	0	82	4	0	0	32.5677	50	2018.76	34	14	1	0	1	0	70.2567	2200	26	1.58764
FO18	56	2	13	4	1	76	5	1	0	16.7396	43	2453.8	21	12	6	1	2	1	70.0286	2433	16.3333	0.67757
FO19	2	19	26	7	1	55	8	0	1	112.86	33	1688.73	17	13	1	1	0	1	92.0869	2445	31.6667	6.26447
FO20	12	5	17	4	0	38	4	0	0	40.0383	31	937.67	20	10	1	0	0	0	40.2244	2450	12.3333	4.09511
FO21	2	7	15	1	1	26	2	0	1	7.96178	28	1208.34	13	7	3	4	0	1	58.8218	2452	10	0.654591
FO22	5	1	6	2	1	15	3	0	1	15.8288	36	1269.4	24	7	2	2	1	0	59.0762	2454	25	1.2316
FO23	5	10	18	4	2	39	6	1	1	77.5032	32	1285.53	21	10	1	0	0	0	64.8845	2454	15.6667	5.68609
FO24	16	4	7	3	2	32	5	2	0	51.1642	24	1340.21	14	4	2	1	1	2	54.6717	2460	14	3.67725
FO25	7	3	2	4	5	21	9	1	4	126.594	24	879.851	19	3	1	1	0	0	3612.56	2463	34	12.5783
FO26	11	10	10	4	2	37	6	1	1	61.6426	40	1781.55	25	10	4	0	1	0	57.0351	2481	26.3333	3.34433
FO27	100	5	1	7	7	120	14	3	4	275.04	23	1271.91	19	1	2	1	0	0	47.8853	2485	15.3333	17.7795
FO28	15	25	27	1	0	68	1	0	0	2.86624	30	693.085	25	2	2	0	0	1	80.6598	2508	28	0.411845
FO29	9	10	27	2	1	49	3	1	0	9.89829	29	753.771	23	2	3	0	1	0	138.521	2537	26	1.29615
FO30	8	0	3	3	5	19	8	4	1	127.389	29	1574.8	18	5	3	1	1	1	37.3363	2533	22.3333	7.48383
FO31	81	3	2	7	3	96	10	0	3	118.167	43	2382.36	23	17	1	2	0	0	419.949	2462	32.3333	4.72567
FO32	61	5	4	2	1	73	3	1	0	20.7661	27	593.012	19	8	0	0	0	0	124.555	2501	27.3333	3.38333
FO33	57	0	0	2	8	67	10	3	5	247.014	22	1058.37	15	7	0	0	0	0	107.517	2514	16	18.9227
FO34	48	0	0	3	4	55	7	2	2	57.6123	41	2401.68	21	11	4	4	0	1	55.3173	2511	15	2.34264
FO35	69	2	1	3	4	79	7	3	1	126.276	33	1607.43	21	6	5	1	0	0	52.2398	2507	14.6667	7.28361
FO36	75	4	0	1	2	82	3	1	1	17.2632	38	1957.14	19	10	4	4	0	1	53.0377	2515	14.3333	0.874351
FO37	29	0	3	2	3	37	5	2	1	72.9758	24	1351.07	14	3	2	4	0	1	221.903	2566	19.6667	5.12452
FO38	55	8	2	1	5	71	6	2	3	114.968	36	2015.6	19	12	4	0	1	0	41	2567	20.3333	5.39613
FO39	7	2	10	5	0	24	5	0	0	65.8091	36	1548.04	25	7	1	1	2	0	178.443	2619	28.3333	4.07776
FO40	10	6	11	4	6	37	10	3	3	166.281	28	1593.88	15	8	4	1	0	0	67.2681	2592	14.3333	9.4469
PO1	0	0	0	1	0	1	1	0	0	1.81534	0	1.85261	0	0	0	0	0	0		2225	1.26667	49.4918
PO2	0	0	0	0	2	2	2	0	2	14.1366	0	14.3423	0	0	0	0	0	0	1399.4	2218	0.166667	49.6388
PO3	0	0	0	0	2	2	2	2	0	14.2962	0	14.6106	0	0	0	0	0	0	1663.81	2221	4.33333	49.4561
PO4	0	0	0	0	1	1	1	1	0	2.39532	1	4.34002	1	0	0	0	0	0	902.7	2257	19.0333	35.5635
PO5	13	0	0	0	3	16	3	2	1	27.4706	0	28.2007	0	0	0	0	0	0	104.785	2250	16.6667	49.3442
PO6	0	0	0	0	1	1	1	0	1	3.16003	0	3.4664	0	0	0	0	0	0	87.818	2231	17	47.6883
PO7	6	0	0	0	1	7	1	0	1	2.19447	0	2.49555	0	0	0	0	0	0	149.603	2270	5.83333	46.7902
PO8	0	0	0	0	1	1	1	0	1	2.67834	0	3.05896	0	0	0	0	0	0	99.7647	2293	24.6667	46.683
PO9	0	0	0	0	3	3	3	0	3	19.625	4	47.3773	4	0	0	0	0	0	161.447	2303	10.1667	29.29
PO10	3	0	0	0	1	4	1	0	1	4.35987	3	37.2998	0	1	2	0	0	0	130.384	2310	13.3333	10.4655
PO11	178	0	0	1	5	184	6	2	3	97.6712	0	100.712	0	0	0	0	0	0	47.8853	2318	17	49.2337
PO12	1	0	0	0	3	4	3	3	0	31.3712	0	33.2795	0	0	0	0	0	0	2763.98	2485	13	48.5241
PO13	7	0	1	2	2	12	4	2	0	36.547	2	52.5602	2	0	0	0	0	0	53.2635	2477	23.6667	41.0147
PO14	0	0	0	1	2	3	3	1	1	23.6913	0	25.6401	0	0	0	0	0	0	27.2029	2479	21.3333	48.0248
PO15	0	0	0	2	0	2	2	0	0	11.6568	1	17.5486	1	0	0	0	0	0	280.608	2587	11.6667	39.9132
PO16	0	0	0	0	1	1	1	0	1	3.73587	1	13.14	0	0	1	0	0	0	2597.87	2244	8.33333	22.1373
PO17	0	0	0	0	2	2	2	1	1	16.6244	0	18.6283	0	0	0	0	0	0	63.6003	2248	10	47.1578
PO18	4	0	0	0	3	7	3	3	0	20.0649	1	34.8435	0	1	0	0	0	0	86.3713	2252	22.5	36.5426
PO19	0	0	0	0	4	4	4	0	4	47.2072	3	97.7612	1	2	0	0	0	0	572.937	2258	9.66667	32.5638
PO20	0	0	0	0	2	2	2	0	2	6.96039	1	19.8657	0	0	1	0	0	0	84.0536	2283	18.8333	25.9463
PO21	0	0	0	1	1	2	2	0	1	8.0416	0	9.80475	0	0	0	0	0	0	67.5426	2301	6.83333	45.0602
PO22	0	0	0	1	2	3	3	1	1	31.3712	2	71.0242	1	0	0	1	0	0	72.3671	2316	18.3333	30.6373
