# Supplementary material for: Juvenile Resilience and Adult Longevity Explain Residual Populations of the Andean Wax Palm Ceroxylon quindiuense after Deforestation
Source: PLoS One. 2013 Oct 23;8(10):e74139. doi: 10.1371/journal.pone.0074139 (PMC3806763; doi:10.1371/journal.pone.0074139)
Supplement: Dataset S2 — Aggregation of Ceroxylon quindiuense in plots at Roncevalles (Colombia) and Ocol (Peru). (XLS) [file pone.0074139.s002.xls]

## Sheet: aggregation
environment	distance D		N (A+J3)	J3+A / 1ha	adu+J3-1/ha		Local density		BDCI	Ratio
f1	10.75		1	29094	0	forest	70.625	426.65	106.662	0.662136
f2	10.4		3	223378	50	pasture	27.5	19.8259	4.95648	5.54829
f3	8		7	1.56073e+06	150
f4	3.4		2	138726	25
f5	1.75		7	1.61585e+06	150
f6	5.12		16	5.57778e+06	375
f7	13.5		5	654662	100			Local density	BDCI	Ratio
f8	21.75		3	305860	50		FR	70.625	106.662	0.662136
f9	1.1		2	107134	25		PR	27.5	4.95648	5.54829
f10	4.1		3	499604	50		FO	131.875	156.25	0.844
f11			13	5.56113e+06	300		PO	32.9545	8.65	3.80977
f12	7.77		5	536148	100
f13	3.9		12	3.61416e+06	275
f14	4.88		2	235541	25
f15	14.08		3	259397	50
f16	7.18		5	1.01472e+06	100
f17	4.4		7	1.11366e+06	150
f18	2.78		3	255104	50
f19	3.3		3	279906	50
f20	70		1	15065.7	0
f21	60		1	19508.4	0
f22	70		1	29625.8	0
f23	110		1	30605.1	0
f24	50		1	26323.6	0
f25	50		1	97215.4	0
f26	12.5		1	11801.4	0
f27	10.9		2	54848.7	25
f28	60		1	22364.6	0
f29	11.03		1	29142.1	0
f30	15.49		1	55511.5	0
f31	7.4		1	23216.6	0
f32	8.66		4	456690	75
f33	4.95		1	27715	0
f34	6.4		7	1.00904e+06	150
f35	5.22		5	661529	100
f36	1.22		9	2.73871e+06	200
f37	1.63		9	1.87861e+06	200
f38	3.66		2	224713	25
f39	130		0	19904.5	-25
f40	9		1	35740.4	0
	826.22
environment	distance D		N (A+J3)	J3+A / 1ha	adu+J3-1/ha
p1	8.6		0	0	-25
p2	7		3	176.625	50
p3	8.4		2	78.5	25
p4	6.6		3	176.625	50
p5	4.39		2	78.5	25
p6	11.3		0	0	-25
p7	18.9		1	19.625	0
p8	14.05		2	78.5	25
p9	13.49		1	19.625	0
p10	8.90526		2	78.5	25
p11	1.56		0	0	-25
p12	10.6		2	78.5	25
p13	8.9		4	314	75
p14	0.45		4	314	75
p15	10.4		7	961.625	150
p16	11		1	19.625	0
p17	16.3		2	78.5	25
p18	2.77		3	176.625	50
p19	6.65		1	19.625	0
p20	7.84		2	78.5	25
	178.105
